# Supplementary material for: Nanofiber Networks from Self-Assembling Cardanol Amphiphiles: Toward Renewable Multifunctional Surfactants
Source: Molecules. 2025 Oct 17;30(20):4119. doi: 10.3390/molecules30204119 (PMC12565755; doi:10.3390/molecules30204119)
Supplement: Supplementary file 1 [file molecules-30-04119-s001.zip]

Archive with 1 entries (1 files):
- molecules-3877861-supplementary.pdf
